# Supplementary material for: Preparation and Characterization of a Novel Soy Protein Isolate-Sugar Beet Pectin Emulsion Gel and Its Application as a Multi-Phased Nutrient Carrier
Source: Foods. 2022 Feb 5;11(3):469. doi: 10.3390/foods11030469 (PMC8833956; doi:10.3390/foods11030469)
Supplement: Supplementary file 1 [file foods-11-00469-s001.zip]

Archive with 1 entries (1 files):
- foods-1569528-supplementary.pdf
